# Supplementary material for: Engineering and Preclinical Evaluation of Western Reserve Oncolytic Vaccinia Virus Expressing A167Y Mutant Herpes Simplex Virus Thymidine Kinase
Source: Biomedicines. 2020 Oct 16;8(10):426. doi: 10.3390/biomedicines8100426 (PMC7650665; doi:10.3390/biomedicines8100426)
Supplement: Supplementary file 1 [file biomedicines-08-00426-s001.zip]

Archive with 11 entries (8 files):
- Supplementary files/
- Supplementary files/Supplementary material 1. NCI-H460.mp4
- __MACOSX/
- __MACOSX/Supplementary files/
- __MACOSX/Supplementary files/._Supplementary material 1. NCI-H460.mp4
- Supplementary files/Supplementary material 4. WOTS-418 + GCV 100uM.mp4
- __MACOSX/Supplementary files/._Supplementary material 4. WOTS-418 + GCV 100uM.mp4
- Supplementary files/Supplementary material 3. WOTS-418.mp4
- __MACOSX/Supplementary files/._Supplementary material 3. WOTS-418.mp4
- Supplementary files/Supplementary material 2. GCV 100uM.mp4
- __MACOSX/Supplementary files/._Supplementary material 2. GCV 100uM.mp4
